# Supplementary material for: Comparative Mitogenomics in Hyalella (Amphipoda: Crustacea)
Source: Genes (Basel). 2021 Feb 19;12(2):292. doi: 10.3390/genes12020292 (PMC7923271; doi:10.3390/genes12020292)
Supplement: Supplementary file 1 [file genes-12-00292-s001.zip › TableS1.xlsx]

## Sheet: Sheet1
organism	Isolate/specime_voucher		NCBI_code	reference	Authors
Gondogeneia antarctica			JN827386	Complete mitochondrial genome of the Antarctic amphipod Gondogeneia antartica (Crustacea, amphipod)	Shin,S.C., Cho,J., Lee,J.K., Ahn do,H., Lee,H. and Park,H.
Epimeria frankei			MF361126	Cryptic species in a well-known habitat: applying taxonomics to the amphipod genus Epimeria (Crustacea, Peracarida)	Beermann,J., Westbury,M., Hilgers,L., Hofreiter,M., Deister,F., Neumann,H. and R,M.J.
Epimeria cornigera			MF361127	Cryptic species in a well-known habitat: applying taxonomics to the amphipod genus Epimeria (Crustacea, Peracarida)	Beermann,J., Westbury,M., Hilgers,L., Hofreiter,M., Deister,F., Neumann,H. and R,M.J.
Platorchestia japonica	NIBRIV0000000000		MG010370	The complete mitochondrial genomes of two talitrid amphipods, Platorchestia japonica and P. parapacifica (Crustacea, Amphipoda)	Yang,H.-M., Song,J.-H., Kim,M.-S. and Min,G.-S.
Platorchestia parapacifica	NIBRIV0000000000		MG010371	The complete mitochondrial genomes of two talitrid amphipods, Platorchestia japonica and P. parapacifica (Crustacea, Amphipoda)	Yang,H.-M., Song,J.-H., Kim,M.-S. and Min,G.-S.
Eurythenes magellanicus			MN688221	The complete mitochondrial genome of the deep-sea amphipod Eurythenes magellanicus (Crustacea: Amphipoda: Lysianassidae)	Li,J.-Y., Liao,Y.-W., Li,J. and He,L.-S.
Onisimus nanseni			NC_013819	Complete mitochondrial genome sequence of the arctic gammarid, Onisimus nanseni (crustacea; amphipoda): novel gene structures and unusual control region features.	Lee,J.-S.
Caprella scaura			NC_014687	The complete mitochondrial genome of Caprella scaura (Crustacea, Amphipoda, Caprellidea), with emphasis on the unique gene order pattern and duplicated control region	Ito,A., Aoki,M.N., Yokobori,S. and Wada,H.
Gammarus duebeni			NC_017760	The mitogenome of Gammarus duebeni (Crustacea Amphipoda): A new gene order and non-neutral sequence evolution of tandem repeats inthe control region	Krebes,L. and Bastrop,R.
Metacrangonyx repens			NC_019653	Mitogenomic phylogenetic analysis supports continental-scale vicariance in subterranean thalassoid crustaceans	Bauza-Ribot,M.M., Juan,C., Nardi,F., Oromi,P., Pons,J. and Jaume,D.
Metacrangonyx ilvanus			NC_019656	Mitogenomic phylogenetic analysis supports continental-scale vicariance in subterranean thalassoid crustaceans	Bauza-Ribot,M.M., Juan,C., Nardi,F., Oromi,P., Pons,J. and Jaume,D.
Metacrangonyx spinicaudatus			NC_019657	Mitogenomic phylogenetic analysis supports continental-scale vicariance in subterranean thalassoid crustaceans	Bauza-Ribot,M.M., Juan,C., Nardi,F., Oromi,P., Pons,J. and Jaume,D.
Metacrangonyx longicaudus			NC_019658	Mitogenomic phylogenetic analysis supports continental-scale vicariance in subterranean thalassoid crustaceans	Bauza-Ribot,M.M., Juan,C., Nardi,F., Oromi,P., Pons,J. and Jaume,D.
Metacrangonyx panousei			NC_019659	Mitogenomic phylogenetic analysis supports continental-scale vicariance in subterranean thalassoid crustaceans	Bauza-Ribot,M.M., Juan,C., Nardi,F., Oromi,P., Pons,J. and Jaume,D.
Metacrangonyx remyi			NC_019660	Mitogenomic phylogenetic analysis supports continental-scale vicariance in subterranean thalassoid crustaceans	Bauza-Ribot,M.M., Juan,C., Nardi,F., Oromi,P., Pons,J. and Jaume,D.
Pseudoniphargus daviui			NC_019662	Mitogenomic phylogenetic analysis supports continental-scale vicariance in subterranean thalassoid crustaceans	Bauza-Ribot,M.M., Juan,C., Nardi,F., Oromi,P., Pons,J. and Jaume,D.
Eulimnogammarus verrucosus			NC_023104	A First Glimpse at the Genome of the Baikalian Amphipod Eulimnogammarus verrucosus	Rivarola-Duarte,L., Otto,C., Bedulina,D., Juehling,F., Schreiberg,S., Jakob,L., Gurkov,A., Axenov-Gribanov,D., Sahyoun,A.H., Lucassen,M., Hackermueller,J., Hoffmann,S., Sartoris,F., Poertner,H.-O., Timofeyev,M., Luckenbach,T. and Stadler,P.F.
Gammarus fossarum			NC_034937	The complete mitochondrial genome of a cryptic amphipod species from the Gammarus fossarum complex	Macher,J.N., Leese,F., Weigand,A.M. and Rozenberg,A.
Parhyale hawaiensis			NC_039402	Comparative mitochondrial genome analysis of talitrids Platorchestia sp. and Trinorchestia longiramus	Patra,A.K., Kim,M.-S., Yoo,J.-Y., Yoon,M.-G., Choi,J.-H. And Yang,Y.
Alicella gigantea			NC_044783	The complete mitochondrial genome of the largest amphipod, Alicella gigantea: Insight into its phylogenetic relationships and deep sea adaptive characters	Li,J.-y., Song,Z.-l., Yan,G.-y. and He,L.-s.
Hyalella azteca			NC_039403	-	Patra,A.K., Kim,M.-S., Yoo,J.-Y., Yoon,M.-G., Choi,J.-H. And Yang,Y.
Hyalella franciscae (H1)	CHL-1	Isla Madre de Dios, Chile	MT823233	Phylogenomics of the Hyalella amphipod species-flock in the Andean Altiplano	Zapelloni,F., Pons,J., Jurado-Rivera,J.A., Jaume,D. And Juan,C.
Hyalella kochi (C2)	3TK10	Laguna Súchez-Huaytire, Perú	MT823207	Phylogenomics of the Hyalella amphipod species-flock in the Andean Altiplano	Zapelloni,F., Pons,J., Jurado-Rivera,J.A., Jaume,D. And Juan,C.
Hyalella armata (C1)	26_2A	Lake Titicaca, Chocasuyu, Perú	MT823208	Phylogenomics of the Hyalella amphipod species-flock in the Andean Altiplano	Zapelloni,F., Pons,J., Jurado-Rivera,J.A., Jaume,D. And Juan,C.
Hyalella cajasi (F1)	EC3_1	Laguna Azul, Cuenca, Ecuador	MT823234	Phylogenomics of the Hyalella amphipod species-flock in the Andean Altiplano	Zapelloni,F., Pons,J., Jurado-Rivera,J.A., Jaume,D. And Juan,C.
Hyalella cajasi (F3)	ecuador02	Laguna Cardenillo, Cuenca, Ecuador	MT823236	Phylogenomics of the Hyalella amphipod species-flock in the Andean Altiplano	Zapelloni,F., Pons,J., Jurado-Rivera,J.A., Jaume,D. And Juan,C.
Hyalella kochi (B1)	16_2B	Lake Titicaca, Isla Chipi, Bolivia	MT823242	Phylogenomics of the Hyalella amphipod species-flock in the Andean Altiplano	Zapelloni,F., Pons,J., Jurado-Rivera,J.A., Jaume,D. And Juan,C.
Hyalella "hirsuta" (A6)	30_5C	Lake Titicaca, Isla Ticonata, Perú	MT823209	Phylogenomics of the Hyalella amphipod species-flock in the Andean Altiplano	Zapelloni,F., Pons,J., Jurado-Rivera,J.A., Jaume,D. And Juan,C.
Hyalella kochi (A2)	AP-18	Río Súchez, Perú	MT823232	Phylogenomics of the Hyalella amphipod species-flock in the Andean Altiplano	Zapelloni,F., Pons,J., Jurado-Rivera,J.A., Jaume,D. And Juan,C.
Hyalella montforti (A3)	4730_bis	Laguna Lagunillas, Perú	MT823225	Phylogenomics of the Hyalella amphipod species-flock in the Andean Altiplano	Zapelloni,F., Pons,J., Jurado-Rivera,J.A., Jaume,D. And Juan,C.
Hyalella tiwanaku (A1)	4816-B	Lake Titicaca, Escoma, Bolivia	MT823230	Phylogenomics of the Hyalella amphipod species-flock in the Andean Altiplano	Zapelloni,F., Pons,J., Jurado-Rivera,J.A., Jaume,D. And Juan,C.
Hyalella kochi (E3)	4747	Laguna Súchez, Perú	MT823227	Phylogenomics of the Hyalella amphipod species-flock in the Andean Altiplano	Zapelloni,F., Pons,J., Jurado-Rivera,J.A., Jaume,D. And Juan,C.
Hyalella kochi (E4)	3TK16A	Laguna Orurillo, Perú	MT823239	Phylogenomics of the Hyalella amphipod species-flock in the Andean Altiplano	Zapelloni,F., Pons,J., Jurado-Rivera,J.A., Jaume,D. And Juan,C.
Hyalella montforti (E2)	1410-C	Salmonid culture station, Perú	MT823215	Phylogenomics of the Hyalella amphipod species-flock in the Andean Altiplano	Zapelloni,F., Pons,J., Jurado-Rivera,J.A., Jaume,D. And Juan,C.
Hyalella kochi (E1)	2319-B	Lago Umayo, Perú	MT823224	Phylogenomics of the Hyalella amphipod species-flock in the Andean Altiplano	Zapelloni,F., Pons,J., Jurado-Rivera,J.A., Jaume,D. And Juan,C.
Hyalella sp. (D2)	4743	Lago Langui Layo, Perú	MT823226	Phylogenomics of the Hyalella amphipod species-flock in the Andean Altiplano	Zapelloni,F., Pons,J., Jurado-Rivera,J.A., Jaume,D. And Juan,C.
Hyalella tiwanaku (D1)	2304(1)	Lake Titicaca, Yunguyo, Perú	MT823220	Phylogenomics of the Hyalella amphipod species-flock in the Andean Altiplano	Zapelloni,F., Pons,J., Jurado-Rivera,J.A., Jaume,D. And Juan,C.
