# Supplementary material for: Comparative Mitogenomics in Hyalella (Amphipoda: Crustacea)
Source: Genes (Basel). 2021 Feb 19;12(2):292. doi: 10.3390/genes12020292 (PMC7923271; doi:10.3390/genes12020292)
Supplement: Supplementary file 1 [file genes-12-00292-s001.zip › TableS2.xlsx]

## Sheet: Sheet1
Sample	specimen_voucher	complete	nad2 (+)	cox1 (+)	cox2 (+)	atp8 (+)	atp6 (+)	cox3 (+)	nad3 (+)	nad5 (-)	nad4 (-)	nad4L (-)	nad6 (+)	cob (+)	nad1 (-)	C (+)	Y (-)	M (+)	W (+)	G (+)	L2 (+)	K (+)	D (+)	S1 (+)	E (+)	F (-)	H (-)	P (-)	I (+)	Q (-)	A (+)	N (+)	R (+)	T (+)	S2 (+)	L1 (-)	V (-)	16S (-)	12S (-)
Hyalella montforti (E2)	1410-C	14277*	982	1539	681	156	672	789	354	1717	1312	294	486	1134	936	-	-	63	63	63	61	62	61	52	63	61	62	62	59	60	60	64	57	60	62	60	51	999	645
Hyalella tiwanaku (D1)	2304(1)	14963	982	1539	681	156	672	789	354	1714	1312	294	486	1134	936	57	59	62	63	63	61	62	62	51	62	61	62	62	61	60	60	63	56	60	60	60	51	998	645
Hyalella kochi (E1)	2319-B	15016*	982	1539	681	156	672	789	354	1717	1312	294	486	1134	936	-	58	63	63	63	61	62	62	51	63	61	62	62	59	60	60	64	57	60	62	60	51	999	645
Hyalella kochi (B1)	16_2B	5632*	982	1539	681	156	672	789	354	1714	1312	294	486	1134	936	-	-	62	-	-	61	62	62	52	61	-	-	-	-	-	-	-	-	-	-	-	-	-	-
Hyalella armata (C1)	26_2A	14069*	982	1539	681	156	672	789	354	1714	1312	294	486	1134	936	57	-	-	63	63	61	63	61	51	65	61	62	61	61	60	60	63	57	60	61	60	51	1000	647
Hyalella "hirsuta" (A6)	30_5C	15204	982	1539	681	156	672	789	354	1714	1312	294	486	1134	936	57	59	62	63	63	61	62	62	54	62	61	62	61	61	60	60	63	57	60	60	60	51	996	645
Hyalella kochi (C2)	3TK10	13968*	982	1539	681	156	672	789	354	1714	1312	294	486	1134	936	-	-	-	63	63	61	63	61	52	65	61	62	61	61	60	60	63	57	60	61	60	51	1000	648
Hyalella kochi (E4)	3TK16A	14182*	982	1539	681	156	672	789	354	1717	1312	294	486	1134	936	-	-	63	63	63	61	62	60	52	63	61	62	62	59	60	60	64	57	60	62	60	51	999	645
Hyalella montforti (A3)	4730_bis	14937	982	1539	681	156	672	789	354	1714	1312	294	486	1134	936	57	64	62	63	63	61	62	62	54	62	61	62	61	60	60	60	63	57	60	61	60	51	995	645
Hyalella sp. (D2)	4743	13991*	982	1539	681	156	672	789	354	1714	1312	294	486	1134	936	-	-	62	63	63	61	62	60	51	62	61	62	62	61	60	60	63	56	60	60	60	51	998	648
Hyalella kochi (E3)	4747	14448*	982	1539	681	156	672	789	354	1717	1312	294	486	1134	936	-	-	63	63	63	61	62	60	51	63	61	62	62	59	60	60	64	57	60	62	60	51	999	644
Hyalella tiwanaku (A1)	4816-B	14942	982	1539	681	156	672	789	354	1714	1312	294	486	1134	936	57	64	62	63	63	61	62	62	54	62	61	62	61	60	60	60	63	57	60	60	60	51	995	645
Hyalella kochi (A2)	AP-18	14056*	982	1539	681	156	672	789	354	1714	1312	294	486	1134	936	-	-	62	63	63	61	62	61	54	62	61	62	61	60	60	60	63	57	60	60	60	51	995	646
Hyalella franciscae (H1)	CHL-1	14459*	982	1539	681	156	672	789	354	1714	1312	294	486	1134	936	57	61	62	63	63	61	63	60	51	65	61	62	61	61	60	60	63	57	60	61	60	51	998	646
Hyalella cajasi (F1)	EC3_1	14930	982	1539	681	156	672	789	354	1714	1312	294	486	1134	936	57	59	62	63	63	61	62	62	51	63	61	65	62	61	59	60	63	56	60	61	60	51	1001	646
Hyalella cajasi (F3)	ecuador02	13972*	982	1539	681	156	672	789	354	1714	1312	294	486	1134	936	-	-	63	63	63	61	62	60	54	63	61	65	62	61	59	60	63	56	60	61	60	51	1000	646
