# Supplementary material for: Comparative Mitogenomics in Hyalella (Amphipoda: Crustacea)
Source: Genes (Basel). 2021 Feb 19;12(2):292. doi: 10.3390/genes12020292 (PMC7923271; doi:10.3390/genes12020292)
Supplement: Supplementary file 1 [file genes-12-00292-s001.zip › TableS3.xlsx]

## Sheet: TableS3
AA	AT_stem	AT_loop	AT-skew_stem	AT-skew_loop	GG-skew_stem	GC-skew_loop
A	0.717	0.773	-0.087	0.081	0.256	0.025
D	0.71	0.811	-0.095	0.199	0.126	0.04
E	0.825	0.794	-0.053	0.248	0.208	0.213
F	0.696	0.761	-0.059	0.214	0.124	0.25
G	0.627	0.787	0.029	0.299	0.066	-0.765
H	0.799	0.758	-0.031	0.241	0.131	0.681
I	0.569	0.747	-0.116	0.059	0.008	0.224
K	0.513	0.837	-0.115	-0.179	0.061	0.175
L1	0.561	0.702	-0.049	0.253	0.063	0.726
L2	0.601	0.733	-0.046	0.072	-0.009	0.72
N	0.538	0.775	-0.245	0.16	0.12	0.061
P	0.803	0.78	-0.025	0.204	0.133	0.349
Q	0.778	0.726	-0.087	-0.043	0.239	0.813
R	0.572	0.714	-0.021	0.4	0.078	-0.021
S1	0.701	0.825	-0.031	0.167	0.059	-0.357
S2	0.644	0.818	-0.208	0.2	0.085	0.043
T	0.684	0.787	-0.061	0.043	0.132	0.259
V	0.516	0.774	0.02	-0.448	0.103	-0.447
W	0.681	0.837	-0.039	0.338	0.098	-0.6
trna	0.662	0.776	-0.068	0.135	0.098	0.179
