# Supplementary material for: Comparative Mitogenomics in Hyalella (Amphipoda: Crustacea)
Source: Genes (Basel). 2021 Feb 19;12(2):292. doi: 10.3390/genes12020292 (PMC7923271; doi:10.3390/genes12020292)
Supplement: Supplementary file 1 [file genes-12-00292-s001.zip › TableS4.xlsx]

## Sheet: Sheet1
start codon	nad2	cox1	cox2	atp8	atp6	cox3	nad3	nad5	nad4	nad4L	nad6	cob	nad1
Hyalella montforti - E2 (1410_C)	ATG	ATC	GTG	GTG	ATG	ATG	ATG	TTG	ATG	ATG	ATA	ATG	GTA
Hyalella kochi - E3 (4747)	ATG	ATT	GTG	GTG	ATG	ATG	ATG	TTG	ATG	ATG	ATA	ATG	GTA
Hyalella cajasi - F1 (EC3_1)	ATG	ATT	ATA	ATT	ATG	ATG	ATG	TTG	ATG	ATG	ATA	ATG	ATA
Hyalella tiwanaku - D1 (2304-1)	ATG	ATT	ATA	ATC	GTG	ATG	ATG	TTG	ATG	ATG	ATA	ATG	ATA
Hyalella kochi - B1 (16_2B)	ATG	ATT	ATC	ATA	ATG	ATG	ATG	TTG	ATG	ATG	ATA	ATG	ATA
Hyalella sp. - D2 (4743)	ATG	ATT	ATA	ATC	ATG	ATG	ATG	TTG	ATG	ATG	ATA	ATG	ATA
Hyalella “hirsuta” - A6 (30_5C)	ATG	ATT	ATA	ATC	ATG	ATG	ATG	TTG	ATG	ATG	ATA	ATG	ATA
Hyalella kochi - E4 (3TK16A)	ATG	ATT	GTG	GTG	ATG	ATG	ATG	TTG	ATG	ATG	ATA	ATG	GTA
Hyalella cajasi - F3 (ecuador02)	ATG	ATT	ATA	GTC	ATG	ATG	ATG	TTG	ATG	ATG	ATA	ATG	ATA
Hyallella franciscae - H1 (CHL_1)	ATG	ATT	ATT	TTG	ATG	ATG	ATG	CTG	ATG	ATG	ATA	ATG	GTA
Hyalella armata - C1 (26_2A)	ATG	ATT	ATT	TTG	ATG	ATG	ATG	CTG	ATG	ATG	ATA	ATG	ATA
Hyalella kochi - E1 (2319B)	ATG	ATT	GTG	GTG	ATG	ATG	ATG	TTG	ATG	ATG	ATA	ATG	GTA
Hyalella montforti - A3 (4730bis)	ATG	ATT	ATA	ATT	ATG	ATG	ATG	TTG	ATG	ATG	ATA	ATG	ATA
Hyallela kochi - C2 (3TK10)	ATG	ATT	ATT	TTG	ATG	ATG	ATG	CTG	ATG	ATG	ATA	ATG	ATA
Hyalella kochi - A2 (AP18)	ATG	ATT	ATA	ATT	ATG	ATG	ATG	TTG	ATG	ATG	ATA	ATG	ATA
Hyalella tiwanaku - A1 (4816B)	ATG	ATT	ATA	ATT	ATG	ATG	ATG	TTG	ATG	ATG	ATA	ATG	ATA
Hyalella azteca	ATG	ATT	ATA	ATA	ATG	ATG	ATG	ATA	ATA	ATG	ATT	ATG	ATT
stop codon	nad2	cox1	cox2	atp8	atp6	cox3	nad3	nad5	nad4	nad4L	nad6	cob	nad1
Hyalella montforti - E2 (1410_C)	T	TAA	TAA	TAA	TAG	TAA	TAA	T	T	TAA	TAA	TAG	TAA
Hyalella kochi - E3 (4747)	T	TAA	TAA	TAA	TAG	TAA	TAA	T	T	TAA	TAA	TAA	TAA
Hyalella cajasi - F1 (EC3_1)	T	TAA	TAG	TAA	TAA	TAA	TAA	T	T	TAA	TAA	TAA	TAA
Hyalella tiwanaku - D1 (2304-1)	T	TAG	TAG	TAA	TAA	TAA	TAA	T	T	TAA	TAA	TAA	TAA
Hyalella kochi - B1 (16_2B)	T	TAA	TAG	TAA	TAA	TAA	TAA	T	T	TAA	TAA	TAG	TAA
Hyalella sp. - D2 (4743)	T	TAG	TAG	TAA	TAA	TAA	TAA	T	T	TAA	TAA	TAA	TAA
Hyalella “hirsuta” - A6 (30_5C)	T	TAA	TAA	TAA	TAA	TAA	TAA	T	T	TAA	TAA	TAG	TAA
Hyalella kochi - E4 (3TK16A)	T	TAA	TAA	TAA	TAG	TAA	TAA	T	T	TAA	TAA	TAG	TAA
Hyalella cajasi - F3 (ecuador02)	T	TAG	TAA	TAA	TAA	TAA	TAA	T	T	TAA	TAA	TAA	TAA
Hyallella franciscae - H1 (CHL_1)	T	TAA	TAG	TAG	TAA	TAA	TAG	T	T	TAA	TAA	TAA	TAA
Hyalella armata - C1 (26_2A)	T	TAA	TAG	TAA	TAA	TAA	TAA	T	T	TAA	TAA	TAG	TAA
Hyalella kochi - E1 (2319B)	T	TAA	TAG	TAA	TAG	TAA	TAA	T	T	TAA	TAA	TAG	TAA
Hyalella montforti - A3 (4730bis)	T	TAA	TAA	TAA	TAA	TAA	TAA	T	T	TAA	TAA	TAG	TAA
Hyallela kochi - C2 (3TK10)	T	TAA	TAG	TAA	TAA	TAA	TAA	T	T	TAA	TAA	TAG	TAA
Hyalella kochi - A2 (AP18)	T	TAA	TAA	TAA	TAA	TAA	TAA	T	T	TAA	TAA	TAG	TAA
Hyalella tiwanaku - A1 (4816B)	T	TAA	TAA	TAA	TAA	TAA	TAA	T	T	TAA	TAA	TAG	TAA
Hyalella azteca	TAA	TAA	TAG	TAA	TAA	TAA	TAA	TAA	TAA	TAA	TAA	TAA	TAA
