# Supplementary material for: Comparative Mitogenomics in Hyalella (Amphipoda: Crustacea)
Source: Genes (Basel). 2021 Feb 19;12(2):292. doi: 10.3390/genes12020292 (PMC7923271; doi:10.3390/genes12020292)
Supplement: Supplementary file 1 [file genes-12-00292-s001.zip › TableS5.xlsx]

## Sheet: anticodon_cons
tRNA	AA	anticodon	codon
A	Ala	UGC	GCA
D	Asp	GUC	GAC
E	Glu	UUC	GAA
F	Phe	GAA	CTT
G	Gly	UCC	GGA
H	His	GUG	CAC
I	Ile	GAU	ATC
K	Lys	UUU	AAA
L	Leu1	UAG	CTA
L	Leu2	UAA	TTA
N	Asn	GUU	AAC
P	Pro	UGG	CCA
Q	Gln	UUG	CAA
R	Arg	UCG	CGA
S	Ser1	UCU	AGA
S	Ser2	UGA	TCA
T	Thr	UGU	ACA
V	Vsl	UAC	GTA
W	Trp	UCA	TGA
