# Supplementary material for: Comparative Mitogenomics in Hyalella (Amphipoda: Crustacea)
Source: Genes (Basel). 2021 Feb 19;12(2):292. doi: 10.3390/genes12020292 (PMC7923271; doi:10.3390/genes12020292)
Supplement: Supplementary file 1 [file genes-12-00292-s001.zip › TableS6.xlsx]

## Sheet: stems
Ala	Ala	Ala	Asp	Asp	Asp	Glu	Glu	Glu	Phe	Phe	Phe	Gly	Gly	Gly	His	His	His	Ile	Ile	Ile	Lys	Lys	Lys	Le1	Le1	Le1	Le2	Le2	Le2	Asn	Asn	Asn	Pro	Pro	Pro	Gln	Gln	Gln	Arg	Arg	Arg	Se1	Se1	Se1	Se2	Se2	Se2	Thr	Thr
5	T	C	4	A	G	9	A	G	2	C	T	1	T	C	3	C	T	24	G	C	2	A	G	1	A	G	1	A	G	9	A	G	5	A	G	5	T	C	3	A	G	2	A	G	2	G	A	1	A
5	T	C	5	A	C	9	A	G	2	T	C	2	G	A	21	A	G	24	G	C	2	A	G	1	A	G	1	A	G	26	A	G	5	A	G	6	C	T	3	A	G	5	C	T	2	G	A	1	A
5	T	C	5	A	G	24	C	T	3	C	T	3	A	G	21	A	G	25	C	T	2	A	G	2	C	T	1	A	T	26	G	A	6	A	G	43	A	G	5	C	T	5	T	C	2	G	A	1	A
7	A	G	5	A	T	24	T	C	3	T	C	4	A	G	21	A	G	25	C	T	2	A	G	2	C	T	2	C	T	49	C	T	7	A	G	44	A	G	5	C	T	5	T	C	2	G	A	1	A
7	G	A	5	A	T	29	T	C	4	C	T	4	A	G	21	A	G	25	T	C	3	G	T	4	A	G	2	C	T	49	T	C	7	A	G	44	A	G	5	C	T	7	A	G	2	G	A	4	T
21	A	G	6	A	G	30	T	C	4	T	C	4	G	A	21	A	G	26	A	G	3	T	C	4	A	G	3	T	C	49	T	C	7	A	G	44	A	G	5	T	C	12	A	G	3	C	T	5	A
22	C	T	6	A	T	38	A	G	5	A	T	4	G	A	21	G	A	26	G	A	3	T	C	4	A	G	3	T	C	49	T	G	23	C	T	44	G	A	5	T	C	12	A	T	3	T	C	5	A
24	T	C	6	A	T	38	A	G	6	C	T	4	G	A	21	G	A	26	G	A	3	T	C	4	A	G	6	A	T	54	A	G	23	C	T	44	G	A	36	A	G	16	A	G	3	T	C	5	A
24	T	G	6	A	T	39	A	G	6	C	T	5	C	T	21	G	A	28	C	T	3	T	G	4	G	A	6	T	A	54	A	G	25	A	G	44	G	A	43	G	C	16	A	G	3	T	C	6	T
27	G	A	7	C	T	39	A	G	6	C	T	6	T	C	29	T	C	28	T	C	4	T	C	5	T	C	7	G	A	54	A	T	29	A	G	45	45	deletion	48	48	deletion	16	G	A	3	T	C	7	A
28	A	G	7	C	T	48	A	G	6	T	C	6	T	C	37	A	G	36	T	C	5	T	C	5	T	C	7	G	A	54	G	A	29	G	T	45	T	C	48	48	deletion	24	T	C	5	A	G	7	A
28	A	G	7	T	C	48	G	A	6	T	C	25	A	C	37	A	G	36	T	C	6	A	G	55	A	G	7	G	A	58	T	A	37	A	G	50	51	deletion	48	C	G	28	T	C	5	A	G	7	A
28	A	T	25	T	C	49	A	G	10	G	T	25	A	G	37	A	G	38	C	T	10	T	A	55	A	G	7	G	A	58	T	A	37	T	A	50	A	G	48	C	G	45	A	G	5	A	G	22	C
28	T	A	25	T	C	59	T	C	10	T	G	25	C	G	43	G	A	38	C	T	10	T	A	55	A	G	24	C	T	58	T	G	38	C	T	50	G	A	48	G	A	45	G	A	6	C	T	22	C
28	T	G	25	T	C	62	A	T	13	T	C	40	A	G	43	G	A	38	T	C	10	T	G	55	G	A	24	C	T	58	T	G	41	C	T	50	T	A	48	G	A	50	A	G	6	C	T	24	A
36	C	A	30	G	A	67	C	T	15	T	C	40	G	T	46	A	G	39	A	G	10	T	G	56	T	C	27	A	C	58	T	G	47	A	G	50	T	A	53	G	A	50	A	G	6	T	C	24	A
36	C	T	31	C	T			16	22	C	T	57	A	G	47	C	T	39	G	A	24	T	C	58	G	A	27	C	A	59	A	G	47	A	T	50	T	G			16	50	G	A	6	T	C	24	A
36	T	C	31	C	T				24	C	T	57	A	G	48	49	deletion	39	G	A	24	T	C			17	35	C	T	59	A	G	48	C	T	51	51	deletion						17	6	T	C	36	A
36	T	C	31	C	T				24	C	T	57	A	G	48	A	G	40	C	T	27	A	G				38	G	A	59	G	A	53	A	G	51	C	T							13	13	deletion	39	A
37	C	T	31	C	T				24	T	C	57	A	G	56	C	T	40	T	C	27	A	G				45	A	G	59	G	A	53	A	G	51	T	C							13	T	A	39	G
44	A	T	39	G	A				24	T	C	57	G	A	56	T	G	40	T	C	39	C	T				45	A	G	62	G	T	53	A	G	54	G	A							13	T	C	39	G
44	T	A	39	G	A				24	T	C	57	G	A	57	A	G	47	A	G	41	T	C				52	T	C	63	T	A	54	T	A	55	G	A							21	21	deletion	40	T
44	T	A	40	C	T				24	T	C	57	G	A	58	T	C	47	T	A	42	A	G				53	C	T			22	56	C	T	55	G	A							21	21	deletion	40	T
44	T	C	59	A	C				36	C	T	59	C	T	63	A	G	51	A	T	59	A	G				54	C	T				56	T	C	55	G	A							21	A	G	40	T
44	T	C	59	T	A				36	T	C	59	C	T	63	A	G	51	A	T	60	A	C				54	T	C				56	T	C			24							28	T	C	46	A
50	A	G			35				36	T	C	59	C	T	63	A	G			25	60	A	G				58	A	G				57	T	C										30	C	T	46	A
50	T	A							40	A	G	59	C	T	64	A	G				60	A	G				58	A	G				58	C	T										30	C	T	46	A
51	A	G							40	A	G	59	T	C	64	A	G				60	A	G				58	A	G						27										30	C	T	51	C
51	A	G							40	G	A	59	T	C	64	G	A				60	G	A				58	G	A																30	C	T	51	C
51	A	G							47	A	C	60	T	C			29				61	T	C				59	G	A																38	G	A	51	T
51	A	G							47	C	A	61	C	T							61	T	C				59	G	A																38	G	A	51	T
53	C	T							47	C	T	61	C	T							61	T	C				60	T	C																38	G	A	54	A
53	C	T							47	C	T	61	C	T							61	T	C						32																48	48	deletion	54	A
53	T	C							47	T	A	62	A	G									33																						48	A	G	54	G
53	T	C							47	T	C			34																															55	C	T	54	G
55	A	G							47	T	C																																		56	56	deletion	55	T
55	A	G							51	A	G																																		56	T	C	55	T
55	A	G							51	G	A																																		58	A	G	56	A
55	G	A							51	G	A																																		58	A	G	59	T
55	G	A							51	G	T																																		59	A	G	59	T
		40							55	G	A																																		59	A	G	59	T
									57	A	G																																		59	G	A
									57	A	G																																		59	G	A
									58	A	G																																		60	T	C
									58	A	G																																		60	T	C
									58	G	A																																		62	A	G
									59	A	G																																		62	A	G
									59	G	A																																		62	G	A
											48																																		62	G	A
																																													63	T	C
																																													63	T	C
																																															51
[truncated: 7 more columns]

## Sheet: loops
Ala	Ala	Ala	Asp	Asp	Asp	Glu	Glu	Glu	Phe	Phe	Phe	Gly	Gly	Gly	His	His	His	Ile	Ile	Ile	Lys	Lys	Lys	Le1	Le1	Le1	Le2	Le2	Le2	Asn	Asn	Asn	Pro	Pro	Pro	Gln	Gln	Gln	Arg	Arg	Arg	Se1	Se1	Se1	Se2	Se2	Se2	Thr	Thr
15	T	A	16	18	deletion	15	A	G	15	T	G	16	A	G	16	A	G	8	A	T	16	C	G	15	T	C	15	A	G	16	A	G	14	14	deletion	15	A	C	13	G	A	11	11	deletion	8	A	T	15	A
16	A	G	16	A	C	16	17	INSERT	16	A	C	16	G	A	16	A	G	8	T	A	16	T	C	15	T	C	17	T	A	16	A	T	14	A	T	15	C	A	19	A	G	11	11	deletion	8	T	A	16	T
16	A	T	16	A	T	16	C	A	16	A	C	17	T	A	16	A	T	15	A	G	16	T	C	22	A	G	28	C	G	19	19	INSERT	16	C	G	15	C	A	19	A	G	11	11	deletion	8	T	C	16	T
17	A	T	17	17	deletion	18	A	G	16	A	G	17	T	C	17	17	deletion	17	A	T	17	17	INSERT	22	A	T	28	C	T	24	C	T	16	C	T	16	A	G	19	G	A	11	11	deletion	8	T	C	16	T
23	A	G	17	17	INSERT	18	A	G	17	A	C	17	T	C	17	T	C	17	T	A	18	T	A	22	T	A	28	T	C	24	T	C	16	G	A	16	A	G	30	A	G	11	11	deletion	8	T	C	17	A
23	A	G	18	19	deletion	18	G	A	17	A	C	17	T	C	17	T	C	18	19	deletion	18	T	A	22	T	G	40	T	C	24	T	C	16	T	C	16	A	G	30	A	G	11	11	deletion	14	14	INSERT	17	A
23	A	G	18	A	C	18	G	A	17	A	T	23	A	G	18	18	deletion	18	19	deletion	19	A	T	28	G	C	47	A	G	30	C	T	17	A	G	16	A	G	30	G	A	11	11	deletion	14	A	G	17	A
23	A	G	18	A	T	18	G	T	17	T	A	23	A	G	23	23	INSERT	19	19	deletion	19	A	T	28	T	C	47	G	A	30	C	T	17	G	A	16	C	A	30	G	A	11	11	deletion	15	A	T	23	A
29	T	C	19	19	deletion	19	A	C	17	T	C	23	T	A	24	G	A	19	T	A	25	G	A	28	T	G	48	A	G	35	A	G	17	G	C	21	A	G	30	G	A	30	A	G	16	A	G	23	A
34	A	G	19	19	deletion	19	A	T	23	A	C	23	T	A	24	G	A	23	A	G	50	A	G	28	T	G	48	G	A	35	G	A	18	A	C	21	A	G	30	G	A	30	A	T	17	17	INSERT	23	A
35	C	T	19	19	deletion	19	C	A	23	A	G	23	T	A	35	A	G	23	A	G	50	A	T	28	T	G	48	G	A	35	G	A	18	C	T	21	A	G	38	A	G	30	T	A	17	T	C	23	A
35	C	T	19	19	INSERT	25	A	G	23	A	G	23	T	A	35	G	A	23	A	G	50	A	T	34	A	C	48	G	A	35	G	A	18	T	A	21	A	G	40	40	deletion	31	A	G	18	A	T	29	T
35	T	C	19	A	G	25	A	G	23	G	C	48	48	deletion	35	G	A	23	A	G	50	A	T	34	C	A	48	G	T	42	A	T	18	T	C	21	A	G	44	44	INSERT	32	A	T	18	T	A	29	T
42	A	G	20	20	deletion	36	A	G	29	C	T	48	A	T	44	45	deletion	23	G	A	51	T	C	42	T	C	48	G	T	42	A	T	18	T	C	21	G	A	45	A	C	32	T	A	19	C	T	29	T
42	A	G	20	20	deletion	37	A	G	29	T	C	49	A	T	44	45	deletion	23	G	A	51	T	C	48	A	C	48	T	G	42	A	T	18	T	C	21	G	A	45	A	C	32	T	A	19	C	T	42	A
42	A	G	20	20	deletion	37	A	G	29	T	C	49	C	T	44	45	deletion	29	C	G	51	T	C	48	A	G	49	A	C	42	A	T	30	C	T	27	T	C	45	C	A	32	T	A	19	T	C	42	G
46	C	T	21	21	deletion	37	A	G	29	T	C	49	T	A	45	A	C	41	A	T	63	T	G	48	C	G	49	A	G	43	A	T	30	C	T	32	A	G	45	C	T	37	39	INSERT	20	20	deletion	42	G
46	C	T	21	21	INSERT	44	G	A	29	T	G	49	T	C	45	A	C	41	T	A			17	48	C	T	49	A	G	43	A	T	30	T	C	33	T	G	45	C	T	38	C	T	20	20	deletion	44	C
46	G	A	26	A	G	45	A	C	35	C	A	49	T	C	45	A	T	41	T	C				48	G	A	50	A	T	45	C	T	35	A	G	40	G	A	45	C	T	38	C	T	20	20	deletion	44	T
46	G	A	38	A	G	45	C	A	35	C	A	49	T	C	45	A	T	42	T	C				48	G	C	50	T	A	45	C	T	35	A	G	42	A	G	46	C	A	39	T	C	25	A	G	44	T
46	G	T	38	A	G	46	T	C	35	C	A	49	T	G	45	C	T	44	T	C				48	G	T	50	T	C	45	C	T	35	A	G	42	A	G	46	C	A	40	A	G	25	A	G	44	T
46	T	C	45	A	G	47	47	INSERT	41	T	A	50	A	C	45	T	C	48	A	T				49	A	G	61	A	G	45	C	T	35	G	A	42	G	T	46	C	T	40	A	G	25	A	G	47	47
46	T	C	45	G	A	50	50	deletion	41	T	A	50	C	A	49	49	deletion	48	T	A				49	A	G	61	G	A	45	C	T	35	G	A	46	A	T	46	C	T	40	A	G	25	G	A	47	C
46	T	C	45	G	A	50	50	deletion	41	T	A	50	C	T	49	49	deletion	48	T	A				49	C	A			23	45	T	C	35	G	A	46	C	A	46	C	T	41	G	T	31	T	C	47	C
46	T	G	47	T	C	50	50	deletion	41	T	C	50	C	T	49	49	deletion	48	T	C				49	C	A				50	T	A	36	T	A	47	T	C	46	T	A	41	T	C	37	A	G	47	C
47	C	A	47	T	C	50	A	T	42	C	A	51	C	T	49	49	deletion	48	T	G				49	C	T				51	T	A	36	T	C	47	T	G	47	A	C	41	T	G	44	A	G	47	C
47	T	A	50	50	deletion	50	G	A	42	T	A	51	G	T	49	49	deletion	49	A	C				49	T	A				51	T	C	36	T	C	48	48	deletion	47	C	T	41	T	G	45	A	G	47	T
47	T	C	50	T	C	50	T	A	42	T	C	51	G	T	49	A	T			27				49	T	A				52	A	T	43	A	G	48	A	T			27	41	T	G	46	T	A	48	G
47	T	C	50	T	G	50	T	G	42	T	C	51	T	C	49	T	A							49	T	C				52	A	T	43	A	G	48	T	A				42	T	C	46	T	A	48	G
48	T	G	51	C	T	51	51	INSERT	42	T	G	51	T	C	50	50	INSERT							60	A	G				52	T	A	45	45	deletion	48	T	C				43	A	G	46	T	A	48	T
48	T	G	51	C	T	52	52	deletion	48	A	C	51	T	C	50	A	G							60	A	G				53	T	A	49	C	T	49	A	G				43	A	G	46	T	C	48	T
49	A	T	51	C	T	52	A	C	48	A	T	51	T	G	51	A	C							60	A	G				53	T	C	49	T	A	49	A	T				43	A	G	50	50	INSERT	48	T
49	A	T	51	T	C	52	A	C	48	T	A	51	T	G	51	A	G							60	G	A				53	T	C	49	T	A	49	A	T				43	A	G	51	A	G	49	A
49	A	T	54	54	deletion	52	A	G	48	T	A	52	T	C	51	A	T							60	G	A				64	C	A	49	T	C			33				43	G	A	51	C	G	49	T
49	G	A	54	A	C	52	A	T	49	A	C	52	T	C	51	T	A									34				64	C	T	50	A	G							43	G	A	51	C	G	49	T
49	G	A	54	C	G	52	C	A	49	A	T	52	T	C	52	A	C															35	50	A	G									35	51	C	T	49	T
49	T	G	55	55	INSERT	52	T	C	49	A	T			36	52	A	G																51	A	G										51	T	A	49	T
60	G	A	65	A	G	53	53	deletion	49	T	A				52	A	T																51	C	A										51	T	A	49	T
60	G	A			38	53	A	G	49	T	C				52	C	T																51	C	A										51	T	C	50	C
60	G	A				54	A	G	50	T	A				52	C	T																51	C	T										52	A	C	50	G
60	G	T				54	A	G	50	T	A				52	T	A																51	C	T										52	A	C	50	G
60	T	A				54	A	T			41				52	T	A																51	T	C										52	A	G	50	G
60	T	G				54	G	A							52	T	A																51	T	C										52	C	A	60	A
60	T	G				54	G	A							52	T	C																52	52	deletion										52	C	A	60	A
		44				55	T	A							53	C	T																52	52	deletion										52	C	T	60	A
						55	T	G							53	T	A																52	T	C										52	C	T	60	G
						56	56	deletion							53	T	C																		46										53	A	C	60	T
						56	A	G							54	55	deletion																												53	A	C
						56	A	T							54	A	G																												53	A	G
						57	A	C							54	T	A																												53	A	T
						57	A	G							54	T	A																												53	T	C
						57	A	G							54	T	A																												54	54	deletion
						57	G	A							55	55	deletion																												54	54	deletion
						58	58	deletion							55	55	deletion																												54	54	deletion
						58	A	C							55	55	deletion																												54	54	deletion
						58	A	G							55	55	deletion																												54	C	T
						58	C	T							55	G	A																												54	G	A
								57							55	G	T																												54	G	T
																	58																												54	T	C
																																															59
							63 deletions										16 insertions
[truncated: 7 more columns]
