# Supplementary material for: Comparative Mitogenomics in Hyalella (Amphipoda: Crustacea)
Source: Genes (Basel). 2021 Feb 19;12(2):292. doi: 10.3390/genes12020292 (PMC7923271; doi:10.3390/genes12020292)
Supplement: Supplementary file 1 [file genes-12-00292-s001.zip › TableS7.xlsx]

## Sheet: Sheet1
Gene	Model-branch	lnL	2lnL	p	Parameters	sites under Positive selection (Posterior probabilities)
atp6	Ma - branch 1	-14849.6	23.2497	1.4e-06	ω0=0,05359 ω1=1 ω2=999	21 sites > 0,95
	Ma0 -branch 1	-14861.2			ω0=0,05359 ω1=1 ω2=1
atp8	Ma - branch 1	-3472.86	50.8177	0	ω0=0,06525 ω1=1 ω2=1
	Ma0 -branch 1	-3447.45			ω0=0,06525 ω1=1 ω2=1
cob	Ma - branch 1	-22688.6	7.90707	0.00492419	ω0=0,04731 ω1=1 ω2=141,792	1 site > 0,95
	Ma0 -branch 1	-22692.6			ω0=0,04731 ω1=1 ω2=1
cox1	Ma - branch 1	-23176.4	5.68417	0.0171187	ω0=0,01830 ω1=1 ω2=65,787	1 site > 0,95
	Ma0 -branch 1	-23179.3			ω0=0,01830 ω1=1 ω2=1
cox2	Ma - branch 1	-11878.3	4.23242	0.0396588	ω0=0,03617 ω1=1 ω2=4,33585	5 sites > 0,95
	Ma0 -branch 1	-11880.4			ω0=0,03617 ω1=1 ω2=1
cox3	Ma - branch 1	-14999.6	0.598022	0.439334	ω0=0,04440 ω1=1 ω2=1,77056
	Ma0 -branch 1	-14999.9			ω0=0,04341 ω1=1 ω2=1
nad1	Ma - branch 1	-18613.9	2.94191	0.0863084	ω0=0,04341 ω1=1 ω2=3,96312
	Ma0 -branch 1	-18615.4			ω0=0,04440 ω1=1 ω2=1
nad2	Ma - branch 1	-18906.4	3.06061	0.0802114	ω0=0,07375 ω1=1 ω2=3,44528
	Ma0 -branch 1	-18907.9			ω0=0,07375 ω1=1 ω2=1
nad3	Ma - branch 1	-6766.87	2.74285	0.0976902	ω0=0,04411 ω1=1 ω2=6,77034
	Ma0 -branch 1	-6768.24			ω0=0,04411 ω1=1 ω2=1
nad4	Ma - branch 1	-27771.7	24.4232	7.73e-07	ω0=0,06320 ω1=1 ω2=3,24113	6 sites > 0,95
	Ma0 -branch 1	-27783.9			ω0=0,06320 ω1=1 ω2=1
nad4L	Ma - branch 1	-6514.44	1.85448	0.173264	ω0=0,06626 ω1=1 ω2=16,24887
	Ma0 -branch 1	-6515.36			ω0=0,06626 ω1=1 ω2=1
nad5	Ma - branch 1	-36351.7	13.6899	0.000215607	ω0=0,06560 ω1=1 ω2=219,30338	15 sites > 0,95
	Ma0 -branch 1	-36358.6			ω0=0,06560 ω1=1 ω2=1
nad6	Ma - branch 1	-11828.7	3.75379	0.0526879	ω0=0,08077 ω1=1 ω2=15,96627	2 sites > 0,95
	Ma0 -branch 1	-11830.6			ω0=0,08077 ω1=1 ω2=1
atp6	Ma - branch 2	-14868.9	8.617	0.00333041	ω0=0,05422 ω1=1 ω2=92,47779	2 sites > 0,95
	Ma0 -branch 2	-14873.2			ω0=0,05422 ω1=1 ω2=1
atp8	Ma - branch 2	-3448.71	0	1	ω0=0,08660 ω1=1 ω2=1
	Ma0 -branch 2	-3448.71			ω0=0,08660 ω1=1 ω2=1
cob	Ma - branch 2	-22690.3	1.63621	0.200847	ω0=0,04773 ω1=1 ω2=230,15683
	Ma0 -branch 2	-22691.1			ω0=0,04773 ω1=1 ω2=1
cox1	Ma - branch 2	-23177.5	2.60284	0.106672	ω0=0,01805 ω1=1 ω2=25,01567
	Ma0 -branch 2	-23178.8			ω0=0,01805 ω1=1 ω2=1
cox2	Ma - branch 2	-11891.8	0.466576	0.494567	ω0=0,03756 ω1=1 ω2=3,30736
	Ma0 -branch 2	-11892			ω0=0,03756 ω1=1 ω2=1
cox3	Ma - branch 2	-15002.8	0.040934	0.839665	ω0=0,04367 ω1=1 ω2=1,33099
	Ma0 -branch 2	-15002.8			ω0=0,04367 ω1=1 ω2=1
nad1	Ma - branch 2	-18615.8	6.1343	0.0132584	ω0=0,04414 ω1=1 ω2=566,71619	1 site > 0,95
	Ma0 -branch 2	-18618.9			ω0=0,04414 ω1=1 ω2=1
nad2	Ma - branch 2	-18914.8	6.41893	0.011291	ω0=0,07184 ω1=1 ω2=999	3 sites > 0,95
	Ma0 -branch 2	-18918			ω0=0,07184 ω1=1 ω2=1
nad3	Ma - branch 2	-6770.22	0.57467	0.448409	ω0=0,04389 ω1=1 ω2=999
	Ma0 -branch 2	-6770.5			ω0=0,04389 ω1=1 ω2=1
nad4	Ma - branch 2	-27773.4	21.0236	0.000297149	ω0=0,06418 ω1=1 ω2=8,60199	2 sites > 0,95
	Ma0 -branch 2	-27783.9			ω0=0,06418 ω1=1 ω2=1
nad4L	Ma - branch 2	-6516.99	2.90556	0.0882744	ω0=0,06707 ω1=1 ω2=999
	Ma0 -branch 2	-6518.44			ω0=0,06707 ω1=1 ω2=1
nad5	Ma - branch 2	-36374.3	4.7786	0.0288155	ω0=0,06510 ω1=1 ω2=7,22194	2 sites > 0,95
	Ma0 -branch 2	-36376.7			ω0=0,06510 ω1=1 ω2=1
nad6	Ma - branch 2	-11830.2	3.40167	0.0651306	ω0=0,08087 ω1=1 ω2=11,87605
	Ma0 -branch 2	-11831.9			ω0=0,08087 ω1=1 ω2=1
atp6	Ma - branch 3	-14875.6	0.029438	0.863772	ω0=0,05413 ω1=1 ω2=22,45096
	Ma0 -branch 3	-14875.6			ω0=0,05413 ω1=1 ω2=1
atp8	Ma - branch 3	-3472.86	48.2939	0	ω0=0,06525 ω1=1 ω2=1
	Ma0 -branch 3	-3448.71			ω0=0,06525 ω1=1 ω2=1
cob	Ma - branch 3	-22690	1.46962	0.225405	ω0=0,04771 ω1=1 ω2=8,43711
	Ma0 -branch 3	-22690.7			ω0=0,04771 ω1=1 ω2=1
cox1	Ma - branch 3	-23183.8	0	1	ω0=0,01841 ω1=1 ω2=1
	Ma0 -branch 3	-23183.8			ω0=0,01841 ω1=1 ω2=1
cox2	Ma - branch 3	-11892.5	0.187046	0.665387	ω0=0,03791 ω1=1 ω2=1
	Ma0 -branch 3	-11892.4			ω0=0,03791 ω1=1 ω2=1
cox3	Ma - branch 3	-15006.5	0	1	ω0=0,04439 ω1=1 ω2=1
	Ma0 -branch 3	-15006.5			ω0=0,04439 ω1=1 ω2=1
nad1	Ma - branch 3	-18624.1	0	1	ω0=0,04409 ω1=1 ω2=1
	Ma0 -branch 3	-18624.1			ω0=0,04409 ω1=1 ω2=1
nad2	Ma - branch 3	-18917.5	5.93312	0.0148589	ω0=0,07269 ω1=1 ω2=999	2 sites > 0,95
	Ma0 -branch 3	-18920.4			ω0=0,07269 ω1=1 ω2=1
nad3	Ma - branch 3	-6772.7	0	1	ω0=0,04471 ω1=1 ω2=1
	Ma0 -branch 3	-6772.7			ω0=0,04471 ω1=1 ω2=1
nad4	Ma - branch 3	-27783.6	0.468748	0.493564	ω0=0,06458 ω1=1 ω2=2,87362
	Ma0 -branch 3	-27783.9			ω0=0,06458 ω1=1 ω2=1
nad4L	Ma - branch 3	-6517.67	0.19067	0.66236	ω0=0,06774 ω1=1 ω2=999
	Ma0 -branch 3	-6517.77			ω0=0,06774 ω1=1 ω2=1
nad5	Ma - branch 3	-36383.6	0	1	ω0=0,06672 ω1=1 ω2=1
	Ma0 -branch 3	-36383.6			ω0=0,06672 ω1=1 ω2=1
nad6	Ma - branch 3	-11833.3	0	1	ω0=0,08174 ω1=1 ω2=1
	Ma0 -branch 3	-11833.3			ω0=0,08174 ω1=1 ω2=1
atp6	Ma - branch 4	-14876.5	0	1	ω0=0,05463 ω1=1 ω2=1
	Ma0 -branch 4	-14876.5			ω0=0,05463 ω1=1 ω2=1
atp8	Ma - branch 4	-3448.71	6e-06	0.998046	ω0=0,08660 ω1=1 ω2=1
	Ma0 -branch 4	-3448.71			ω0=0,08660 ω1=1 ω2=1
cob	Ma - branch 4	-22692.6	1.4e-05	0.997015	ω0=0,04805 ω1=1 ω2=1
	Ma0 -branch 4	-22692.6			ω0=0,04805 ω1=1 ω2=1
cox1	Ma - branch 4	-23184.6	0.042982	0.835759	ω0=0,01848 ω1=1 ω2=1
	Ma0 -branch 4	-23184.6			ω0=0,01848 ω1=1 ω2=1
cox2	Ma - branch 4	-11892.5	0	1	ω0=0,03791 ω1=1 ω2=1
	Ma0 -branch 4	-11892.5			ω0=0,03791 ω1=1 ω2=1
cox3	Ma - branch 4	-15005.6	1.43599	0.230789	ω0=0,04407 ω1=1 ω2=999
	Ma0 -branch 4	-15006.4			ω0=0,04407 ω1=1 ω2=1
nad1	Ma - branch 4	-18624.4	0.000616	0.980199	ω0=0,04440 ω1=1 ω2=6,50746
	Ma0 -branch 4	-18624.4			ω0=0,04440 ω1=1 ω2=1
nad2	Ma - branch 4	-18920.1	1.41506	0.234219	ω0=0,07380 ω1=1 ω2=999
	Ma0 -branch 4	-18920.8			ω0=0,07380 ω1=1 ω2=1
nad3	Ma - branch 4	-6772.31	0.0312	0.859795	ω0=0,04424 ω1=1 ω2=999
	Ma0 -branch 4	-6772.32			ω0=0,04424 ω1=1 ω2=1
nad4	Ma - branch 4	-27782.7	2.43006	0.119028	ω0=0,06440 ω1=1 ω2=1
	Ma0 -branch 4	-27783.9			ω0=0,06440 ω1=1 ω2=1
nad4L	Ma - branch 4	-6518.83	0	1	ω0=0,06732 ω1=1 ω2=1
	Ma0 -branch 4	-6518.83			ω0=0,06732 ω1=1 ω2=1
nad5	Ma - branch 4	-36382.6	1.96317	0.161175	ω0=0,06635 ω1=1 ω2=7,85695
	Ma0 -branch 4	-36383.6			ω0=0,06635 ω1=1 ω2=1
nad6	Ma - branch 4	-11832.5	0	1	ω0=0,08103 ω1=1 ω2=1
	Ma0 -branch 4	-11832.5			ω0=0,08103 ω1=1 ω2=1
atp6	Ma - branch 5	-14876.5	0	1	ω0=0,05463 ω1=1 ω2=1
	Ma0 -branch 5	-14876.5			ω0=0,05463 ω1=1 ω2=1
atp8	Ma - branch 5	-3445.83	5.37075	0.0204772	ω0=0,08561 ω1=1 ω2=999
	Ma0 -branch 5	-3448.52			ω0=0,08561 ω1=1 ω2=1
cob	Ma - branch 5	-22691.7	0.108772	0.741547	ω0=0,04765 ω1=1 ω2=2,01486
	Ma0 -branch 5	-22691.8			ω0=0,04765 ω1=1 ω2=1
cox1	Ma - branch 5	-23184.6	0	1	ω0=0,01848 ω1=1 ω2=1
	Ma0 -branch 5	-23184.6			ω0=0,01848 ω1=1 ω2=1
cox2	Ma - branch 5	-11892.5	4.6e-05	0.994589	ω0=0,03791 ω1=1 ω2=2,39963
	Ma0 -branch 5	-11892.5			ω0=0,03791 ω1=1 ω2=1
cox3	Ma - branch 5	-15007.4	1.88772	0.169459	ω0=0,04429 ω1=1 ω2=1
	Ma0 -branch 5	-15006.5			ω0=0,04429 ω1=1 ω2=1
nad1	Ma - branch 5	-18622.7	2e-06	0.998872	ω0=0,04378 ω1=1 ω2=1
	Ma0 -branch 5	-18622.7			ω0=0,04378 ω1=1 ω2=1
nad2	Ma - branch 5	-18920.4	0	1	ω0=0,07309 ω1=1 ω2=1
	Ma0 -branch 5	-18920.4			ω0=0,07309 ω1=1 ω2=1
nad3	Ma - branch 5	-6771.78	0.72754	0.393682	ω0=0,04404 ω1=1 ω2=999
	Ma0 -branch 5	-6772.14			ω0=0,04404 ω1=1 ω2=1
nad4	Ma - branch 5	-27780.8	3.88218	0.0488012	ω0=0,06445 ω1=1 ω2=999
	Ma0 -branch 5	-27782.7			ω0=0,06445 ω1=1 ω2=1
nad4L	Ma - branch 5	-6514.96	3.34502	0.0674088	ω0=0,06742 ω1=1 ω2=999
	Ma0 -branch 5	-6516.63			ω0=0,06742 ω1=1 ω2=1
nad5	Ma - branch 5	-36383.4	0	1	ω0=0,06650 ω1=1 ω2=1
	Ma0 -branch 5	-36383.4			ω0=0,06650 ω1=1 ω2=1
nad6	Ma - branch 5	-11826.1	13.5987	0.000226346	ω0=0,08188 ω1=1 ω2=1
	Ma0 -branch 5	-11832.9			ω0=0,08188 ω1=1 ω2=1

## Sheet: Hyalella_branch
Gene	site under selection ( hyalella branch)	PROTEIN	Poster probability (BEB)
atp6	22	S	0,979*
	33	Q	0,986*
	48	S	0,988*
	63	S	0,988*
	69	S	1,000**
	73	L	0,971*
	74	L	1,000**
	92	T	1,000**
	93	A	1,000**
	96	S	1,000**
	98	S	0,984*
	100	C	0,987*
	102	G	0,986*
	119	Q	1,000**
	158	S	0,998**
	168	L	0,972*
	169	S	0,976*
	186	A	0,953*
	189	E	0,989*
	204	S	1,000**
	214	S	0,985*
cox1	389	L	0,963*
cox2	6	S	0,963*
	8	G	0,961*
	142	S	0,989*
	178	L	0,956*
	183	S	0,969*
nad4	41	A	0,989*
	89	S	0,977*
	163	S	0,954*
	258	I	0,986*
	315	A	0,997**
	388	S	0,952*
nad5	9	N	0,973*
	20	A	0,982*
	62	V	0,957*
	73	L	0,994**
	82	K	0,999**
	152	A	0,978*
	157	S	0,982*
	159	A	0,995**
	161	S	0,978*
	280	K	0,982*
	300	A	0,998**
	339	L	0,987*
	361	L	0,995**
	396	A	0,962*
	471	P	0,999**
nad6	36	C	0,994**
	111	F	0,951*
Gene	site under selection (ecuador branch)	PROTEIN	Poster probability (BEB)
atp6	115	S	0,990**
	191	A	0,997**
nad1	182	L	0,997**
nad2	23	A	0,957*
	79	S	0,996**
	359	G	0,950*
nad4	79	S	0.996**
	89	S	0.945
	117	A	0.854
	359	G	0.950*
nad5	49	I	0,995**
	326	L	0,987*
Gene	site under selection (post_ecuador branch)	PROTEIN	Poster probability (BEB)
nad2	197	K	0,959*
	395	I	0,964*
